# Supplementary material for: Babesial infection in the Madagascan flying fox, Pteropus rufus É. Geoffroy, 1803
Source: Parasit Vectors. 2019 Jan 23;12:51. doi: 10.1186/s13071-019-3300-7 (PMC6343336; doi:10.1186/s13071-019-3300-7)
Supplement: Supplementary file 1 — Table S1. Raw data used in analyses, including: sampleID, site/date of capture, species, sex, age class, age, mass, forearm length, babesial infection status (0/1) and white blood cell density per microscope field (subset only) for all P. rufus sampled in this study. (CSV 16 kb) [file 13071_2019_3300_MOESM1_ESM.csv]

Additional file 1: Table S1			Description: Raw data used in analyses, including: sampleID, site/date of capture, species, sex, age class, age, mass, forearm length, babesial infection status (0/1) and white blood cell density per microscope field (subset only) for all P. rufus sampled in this study
	X	sampleID	site	date	species	sex	age_class	age	mass	forearm_length	PCR_pos_Babesia	WBC_N_fields_counted	WBC_mean_per_field_viewed
1	315	AMBK_001	Moramanga	11/15/13	Pteropus rufus	M	A	4.126027397	710	184	0	NA	NA
2	316	AMBK_010	Moramanga	11/16/13	Pteropus rufus	M	J	0.128767123	145	102	0	NA	NA
3	317	AMBK_100	Moramanga	1/18/16	Pteropus rufus	F	A	3.301369863	550	159	0	NA	NA
4	318	AMBK_101	Moramanga	1/18/16	Pteropus rufus	F	J	0.301369863	250	137.2	0	NA	NA
5	319	AMBK_102	Moramanga	1/18/16	Pteropus rufus	F	J	0.301369863	250	132.3	0	NA	NA
6	320	AMBK_103	Moramanga	1/18/16	Pteropus rufus	F	A	NA	520	160	0	NA	NA
7	321	AMBK_104	Moramanga	1/18/16	Pteropus rufus	F	J	0.301369863	190	128.7	0	NA	NA
8	322	AMBK_105	Moramanga	1/18/16	Pteropus rufus	F	A	NA	540	168	0	NA	NA
9	323	AMBK_106	Moramanga	1/19/16	Pteropus rufus	M	A	2.304109589	680	160	0	15	1.6
10	324	AMBK_107	Moramanga	1/19/16	Pteropus rufus	F	A	2.304109589	600	168	0	NA	NA
11	325	AMBK_108	Moramanga	1/19/16	Pteropus rufus	F	A	NA	570	164	0	NA	NA
12	326	AMBK_109	Moramanga	1/19/16	Pteropus rufus	F	J	0.304109589	250	135.7	0	NA	NA
13	327	AMBK_011	Moramanga	11/16/13	Pteropus rufus	F	A	NA	520	158	0	NA	NA
14	328	AMBK_110	Moramanga	1/20/16	Pteropus rufus	F	A	1.306849315	540	158	0	NA	NA
15	329	AMBK_111	Moramanga	1/20/16	Pteropus rufus	F	A	3.306849315	620	163	0	NA	NA
16	330	AMBK_112	Moramanga	1/20/16	Pteropus rufus	F	A	2.306849315	620	177	0	NA	NA
17	331	AMBK_113	Moramanga	1/20/16	Pteropus rufus	F	A	2.306849315	530	162	0	NA	NA
18	332	AMBK_114	Moramanga	1/20/16	Pteropus rufus	F	A	NA	610	165	0	NA	NA
19	333	AMBK_116	Moramanga	1/21/16	Pteropus rufus	M	A	2.309589041	790	165	1	NA	NA
20	334	AMBK_117	Moramanga	1/21/16	Pteropus rufus	M	A	2.309589041	690	166	0	NA	NA
21	335	AMBK_118	Moramanga	1/21/16	Pteropus rufus	F	A	1.309589041	645	168	0	NA	NA
22	336	AMBK_119	Moramanga	1/21/16	Pteropus rufus	F	A	1.309589041	570	161	0	NA	NA
23	337	AMBK_012	Moramanga	11/16/13	Pteropus rufus	M	J	0.128767123	150	99	0	NA	NA
24	338	AMBK_120	Moramanga	1/21/16	Pteropus rufus	F	A	3.309589041	620	163	0	NA	NA
25	339	AMBK_121	Moramanga	1/21/16	Pteropus rufus	F	J	0.309589041	260	127.6	0	NA	NA
26	340	AMBK_13	Moramanga	11/18/13	Pteropus rufus	F	A	NA	650	161	0	NA	NA
27	341	AMBK_14	Moramanga	11/18/13	Pteropus rufus	F	J	0.134246575	165	100	0	NA	NA
28	342	AMBK_15	Moramanga	11/18/13	Pteropus rufus	M	J	0.134246575	130	96	0	NA	NA
29	343	AMBK_16	Moramanga	11/18/13	Pteropus rufus	F	A	NA	550	162	0	NA	NA
30	344	AMBK_17	Moramanga	11/18/13	Pteropus rufus	F	A	NA	520	168	0	NA	NA
31	345	AMBK_18	Moramanga	11/18/13	Pteropus rufus	M	J	0.134246575	145	98.9	0	NA	NA
32	346	AMBK_19	Moramanga	11/19/13	Pteropus rufus	M	A	3.136986301	620	169	0	NA	NA
33	347	AMBK_002	Moramanga	11/15/13	Pteropus rufus	M	A	1.126027397	690	180	0	NA	NA
34	348	AMBK_003	Moramanga	11/15/13	Pteropus rufus	F	A	NA	590	165	0	NA	NA
35	349	AMBK_035	Moramanga	9/6/14	Pteropus rufus	M	A	3.934246575	600	168	0	NA	NA
36	350	AMBK_036	Moramanga	9/8/14	Pteropus rufus	F	A	9.939726027	600	172	0	NA	NA
37	351	AMBK_037	Moramanga	9/9/14	Pteropus rufus	M	A	5.942465753	610	163	0	NA	NA
38	352	AMBK_038	Moramanga	9/12/14	Pteropus rufus	M	A	3.950684932	590	172	0	NA	NA
39	353	AMBK_039	Moramanga	12/5/14	Pteropus rufus	M	A	3.180821918	720	159	0	15	2.666666667
40	354	AMBK_040	Moramanga	12/5/14	Pteropus rufus	F	A	NA	550	164	0	NA	NA
41	355	AMBK_041	Moramanga	12/5/14	Pteropus rufus	F	J	0.180821918	150	107	0	NA	NA
42	356	AMBK_042	Moramanga	12/6/14	Pteropus rufus	M	A	NA	700	169	0	15	1.533333333
43	357	AMBK_043	Moramanga	12/6/14	Pteropus rufus	F	A	NA	720	162	0	NA	NA
44	358	AMBK_044	Moramanga	12/6/14	Pteropus rufus	M	J	0.183561644	160	108.3	0	NA	NA
45	359	AMBK_045	Moramanga	12/6/14	Pteropus rufus	F	A	6.183561644	500	168	0	NA	NA
46	360	AMBK_046	Moramanga	12/7/14	Pteropus rufus	M	A	2.18630137	810	173	1	15	2.733
47	361	AMBK_047	Moramanga	12/7/14	Pteropus rufus	M	A	2.18630137	700	172	1	15	2.866666667
48	362	AMBK_048	Moramanga	12/7/14	Pteropus rufus	F	A	NA	520	163	0	NA	NA
49	363	AMBK_049	Moramanga	12/7/14	Pteropus rufus	M	J	0.18630137	180	120	0	NA	NA
50	364	AMBK_005	Moramanga	11/15/13	Pteropus rufus	M	J	0.126027397	150	99.9	0	NA	NA
51	365	AMBK_050	Moramanga	12/7/14	Pteropus rufus	F	A	NA	550	152	0	NA	NA
52	366	AMBK_051	Moramanga	12/7/14	Pteropus rufus	F	J	0.18630137	160	116	0	NA	NA
53	367	AMBK_052	Moramanga	12/8/14	Pteropus rufus	M	A	5.189041096	660	164	0	NA	NA
54	368	AMBK_053	Moramanga	12/8/14	Pteropus rufus	F	J	0.189041096	200	121.8	0	NA	NA
55	369	AMBK_054	Moramanga	12/8/14	Pteropus rufus	F	A	NA	660	172	0	NA	NA
56	370	AMBK_055	Moramanga	12/8/14	Pteropus rufus	F	A	NA	600	160	0	NA	NA
57	371	AMBK_056	Moramanga	12/8/14	Pteropus rufus	F	J	0.189041096	170	106.4	0	NA	NA
58	372	AMBK_057	Moramanga	12/9/14	Pteropus rufus	F	A	NA	630	164	0	NA	NA
59	373	AMBK_058	Moramanga	12/9/14	Pteropus rufus	F	J	0.191780822	170	109.1	0	NA	NA
60	374	AMBK_059	Moramanga	12/9/14	Pteropus rufus	F	A	NA	630	163	0	NA	NA
61	375	AMBK_006	Moramanga	11/15/13	Pteropus rufus	F	A	NA	530	160	0	NA	NA
62	376	AMBK_060	Moramanga	12/9/14	Pteropus rufus	F	J	0.191780822	120	84.4	0	NA	NA
63	377	AMBK_061	Moramanga	12/9/14	Pteropus rufus	M	A	2.191780822	810	173	0	15	1.8
64	378	AMBK_062	Moramanga	12/9/14	Pteropus rufus	M	A	1.191780822	720	164	1	15	3.066666667
65	379	AMBK_063	Moramanga	3/18/15	Pteropus rufus	M	J	0.463013699	360	154	0	NA	NA
66	380	AMBK_064	Moramanga	3/18/15	Pteropus rufus	M	J	3.463013699	785	174	0	NA	NA
67	381	AMBK_065	Moramanga	3/18/15	Pteropus rufus	F	A	1.463013699	500	156	0	NA	NA
68	382	AMBK_066	Moramanga	3/19/15	Pteropus rufus	M	A	3.465753425	700	174	0	NA	NA
69	383	AMBK_067	Moramanga	3/20/15	Pteropus rufus	F	A	3.468493151	630	162	0	NA	NA
70	384	AMBK_068	Moramanga	3/20/15	Pteropus rufus	M	A	NA	780	171	0	NA	NA
71	385	AMBK_069	Moramanga	3/20/15	Pteropus rufus	M	A	NA	750	175	0	NA	NA
72	386	AMBK_007	Moramanga	11/15/13	Pteropus rufus	M	J	0.126027397	130	94	0	NA	NA
73	387	AMBK_070	Moramanga	3/20/15	Pteropus rufus	M	A	NA	660	161	0	NA	NA
74	388	AMBK_071	Moramanga	3/20/15	Pteropus rufus	M	J	0.468493151	410	151	0	NA	NA
75	389	AMBK_072	Moramanga	3/21/15	Pteropus rufus	M	A	2.471232877	750	181	0	NA	NA
76	390	AMBK_073	Moramanga	3/21/15	Pteropus rufus	M	J	0.471232877	285	137	0	NA	NA
77	391	AMBK_074	Moramanga	3/21/15	Pteropus rufus	M	J	0.471232877	360	144	0	NA	NA
78	392	AMBK_075	Moramanga	3/22/15	Pteropus rufus	M	A	NA	710	170	0	NA	NA
79	393	AMBK_076	Moramanga	3/22/15	Pteropus rufus	M	A	NA	770	191	0	NA	NA
80	394	AMBK_077	Moramanga	3/22/15	Pteropus rufus	M	J	0.473972603	660	168	0	NA	NA
81	395	AMBK_078	Moramanga	5/10/15	Pteropus rufus	M	A	3.608219178	810	171	0	NA	NA
82	396	AMBK_079	Moramanga	5/11/15	Pteropus rufus	M	A	1.610958904	910	176	0	NA	NA
83	397	AMBK_008	Moramanga	11/16/13	Pteropus rufus	F	A	NA	640	166	0	NA	NA
84	398	AMBK_080	Moramanga	5/11/15	Pteropus rufus	M	A	2.610958904	860	176	0	NA	NA
85	399	AMBK_081	Moramanga	5/12/15	Pteropus rufus	M	A	1.61369863	650	170	0	NA	NA
86	400	AMBK_082	Moramanga	5/12/15	Pteropus rufus	M	A	1.61369863	660	158	0	NA	NA
87	401	AMBK_083	Moramanga	1/14/16	Pteropus rufus	M	A	4.290410959	810	170.4	1	15	1.533333333
88	402	AMBK_084	Moramanga	1/15/16	Pteropus rufus	M	A	1.293150685	590	166	0	15	1.666666667
89	403	AMBK_085	Moramanga	1/15/16	Pteropus rufus	F	A	2.293150685	630	169	0	NA	NA
90	404	AMBK_086	Moramanga	1/15/16	Pteropus rufus	M	A	2.293150685	730	170	0	15	1.6
91	405	AMBK_087	Moramanga	1/15/16	Pteropus rufus	F	A	1.293150685	570	168	0	NA	NA
92	406	AMBK_088	Moramanga	1/15/16	Pteropus rufus	F	A	1.293150685	550	175	0	NA	NA
93	407	AMBK_089	Moramanga	1/16/16	Pteropus rufus	M	A	3.295890411	780	167	1	15	1.866666667
94	408	AMBK_009	Moramanga	11/16/13	Pteropus rufus	F	A	NA	590	158	0	NA	NA
95	409	AMBK_090	Moramanga	1/16/16	Pteropus rufus	M	A	6.295890411	730	180	1	15	1.733333333
96	410	AMBK_091	Moramanga	1/17/16	Pteropus rufus	F	A	1.298630137	570	164	0	NA	NA
97	411	AMBK_092	Moramanga	1/17/16	Pteropus rufus	F	A	3.298630137	590	168	0	NA	NA
98	412	AMBK_093	Moramanga	1/17/16	Pteropus rufus	F	A	1.298630137	590	169	0	NA	NA
99	413	AMBK_094	Moramanga	1/17/16	Pteropus rufus	F	A	NA	560	168	0	NA	NA
100	414	AMBK_095	Moramanga	1/17/16	Pteropus rufus	M	J	0.298630137	220	133.7	0	NA	NA
101	415	AMBK_096	Moramanga	1/17/16	Pteropus rufus	F	A	NA	530	163	0	NA	NA
102	416	AMBK_097	Moramanga	1/17/16	Pteropus rufus	F	J	0.298630137	210	130.5	0	NA	NA
103	417	AMBK_098	Moramanga	1/18/16	Pteropus rufus	F	A	NA	470	165	0	NA	NA
104	418	AMBK_099	Moramanga	1/18/16	Pteropus rufus	M	J	0.301369863	90	137.3	0	NA	NA
105	419	MAH1	Mahabo	7/13/14	Pteropus rufus	F	A	NA	590	166	0	NA	NA
106	420	MAH10	Mahabo	7/16/14	Pteropus rufus	M	A	1.791780822	590	170	0	NA	NA
107	421	MAH11	Mahabo	7/18/14	Pteropus rufus	M	A	3.797260274	650	174.8	0	NA	NA
108	422	MAH12	Mahabo	7/18/14	Pteropus rufus	F	A	1.797260274	600	169	0	NA	NA
109	423	MAH13	Mahabo	7/18/14	Pteropus rufus	F	A	2.797260274	600	164	0	NA	NA
110	424	MAH14	Mahabo	7/18/14	Pteropus rufus	M	A	NA	450	149	0	NA	NA
111	425	MAH15	Mahabo	7/18/14	Pteropus rufus	F	A	NA	610	166	0	NA	NA
112	426	MAH16	Mahabo	7/18/14	Pteropus rufus	F	A	NA	520	159	0	NA	NA
113	427	MAH17	Mahabo	7/19/14	Pteropus rufus	F	A	NA	540	167	0	NA	NA
114	428	MAH18	Mahabo	7/19/14	Pteropus rufus	F	A	NA	560	168	0	NA	NA
115	429	MAH19	Mahabo	7/19/14	Pteropus rufus	F	A	NA	410	153.8	0	NA	NA
116	430	MAH2	Mahabo	7/13/14	Pteropus rufus	M	A	NA	590	166	0	NA	NA
117	431	MAH3	Mahabo	7/13/14	Pteropus rufus	M	J	0.783561644	400	105	0	NA	NA
118	432	MAH4	Mahabo	7/13/14	Pteropus rufus	F	A	NA	530	160	0	NA	NA
119	433	MAH5	Mahabo	7/13/14	Pteropus rufus	F	A	NA	660	160	0	NA	NA
120	434	MAH6	Mahabo	7/13/14	Pteropus rufus	F	A	1.783561644	510	168	0	NA	NA
121	435	MAH7	Mahabo	7/13/14	Pteropus rufus	M	A	0.783561644	470	160	0	NA	NA
122	436	MAH8	Mahabo	7/13/14	Pteropus rufus	M	A	1.783561644	580	165	0	NA	NA
123	437	MAH9	Mahabo	7/14/14	Pteropus rufus	F	A	1.78630137	555	175	0	NA	NA
124	438	MAKR_001	Makira	10/30/14	Pteropus rufus	F	A	2.082191781	730	164	0	NA	NA
125	439	MAKR_010	Makira	7/11/15	Pteropus rufus	M	A	1.778082192	840	173	0	15	1.866666667
126	440	MAKR_011	Makira	7/12/15	Pteropus rufus	M	A	NA	740	170	1	15	1.266666667
127	441	MAKR_012	Makira	7/12/15	Pteropus rufus	M	A	NA	780	170	0	15	1.266666667
128	442	MAKR_013	Makira	7/14/15	Pteropus rufus	M	A	NA	600	160	0	15	1.133333333
129	443	MAKR_014	Makira	7/15/15	Pteropus rufus	F	A	NA	720	160	0	NA	NA
130	444	MAKR_015	Makira	7/16/15	Pteropus rufus	F	A	NA	520	145.7	0	NA	NA
131	445	MAKR_002	Makira	11/8/14	Pteropus rufus	M	J	0.106849315	120	83.5	0	NA	NA
132	446	MAKR_003	Makira	11/8/14	Pteropus rufus	F	A	2.106849315	550	167	0	NA	NA
133	447	MAKR_004	Makira	7/8/15	Pteropus rufus	F	A	3.769863014	740	167	0	NA	NA
134	448	MAKR_005	Makira	7/9/15	Pteropus rufus	F	A	0.77260274	480	150.4	0	NA	NA
135	449	MAKR_006	Makira	7/10/15	Pteropus rufus	F	A	0.775342466	620	164	0	NA	NA
136	450	MAKR_007	Makira	7/10/15	Pteropus rufus	M	A	2.775342466	780	172	0	15	1.533333333
137	451	MAKR_008	Makira	7/10/15	Pteropus rufus	F	A	2.775342466	640	169	0	NA	NA
138	452	MAKR_009	Makira	7/11/15	Pteropus rufus	M	J	0.778082192	500	146.4	0	15	1.933333333
139	453	MARO_001	Moramanga	11/4/13	Pteropus rufus	M	A	1.095890411	630	150	0	NA	NA
140	454	MARO_010	Moramanga	11/8/13	Pteropus rufus	F	A	NA	512	154	0	NA	NA
141	455	MARO_011	Moramanga	11/8/13	Pteropus rufus	F	J	0.106849315	112	89	0	NA	NA
142	456	MARO_012	Moramanga	11/8/13	Pteropus rufus	F	A	NA	650	168	0	NA	NA
143	457	MARO_014	Moramanga	2/19/14	Pteropus rufus	M	J	0.389041096	310	140	0	NA	NA
144	458	MARO_015	Moramanga	2/20/14	Pteropus rufus	F	A	NA	380	145	0	NA	NA
145	459	MARO_016	Moramanga	2/22/14	Pteropus rufus	M	A	NA	420	144	0	NA	NA
146	460	MARO_002	Moramanga	11/4/13	Pteropus rufus	F	A	NA	600	153	0	NA	NA
147	461	MARO_003	Moramanga	11/4/13	Pteropus rufus	F	J	0.095890411	135	91	0	NA	NA
148	462	MARO_035	Moramanga	8/23/14	Pteropus rufus	M	A	1.895890411	445	151.8	0	NA	NA
149	463	MARO_036	Moramanga	8/23/14	Pteropus rufus	M	A	1.895890411	600	167	0	NA	NA
150	464	MARO_037	Moramanga	8/23/14	Pteropus rufus	F	A	1.895890411	670	159	0	NA	NA
151	465	MARO_038	Moramanga	8/23/14	Pteropus rufus	M	A	1.895890411	660	175	0	NA	NA
152	466	MARO_039	Moramanga	8/24/14	Pteropus rufus	F	A	1.898630137	670	168.1	0	NA	NA
153	467	MARO_004	Moramanga	11/4/13	Pteropus rufus	F	A	2.095890411	510	147	0	NA	NA
154	468	MARO_040	Moramanga	8/31/14	Pteropus rufus	F	A	1.917808219	600	159	0	NA	NA
155	469	MARO_041	Moramanga	9/1/14	Pteropus rufus	M	A	1.920547945	750	173	0	NA	NA
156	470	MARO_042	Moramanga	9/1/14	Pteropus rufus	M	A	0.920547945	420	149	0	NA	NA
157	471	MARO_043	Moramanga	9/1/14	Pteropus rufus	F	A	0.920547945	455	151	0	NA	NA
158	472	MARO_044	Moramanga	11/28/14	Pteropus rufus	M	A	1.161643836	590	164	0	NA	NA
159	473	MARO_045	Moramanga	11/29/14	Pteropus rufus	M	A	5.164383562	790	174	1	NA	NA
160	474	MARO_046	Moramanga	11/29/14	Pteropus rufus	F	A	1.164383562	510	159	0	NA	NA
161	475	MARO_047	Moramanga	11/29/14	Pteropus rufus	M	A	1.164383562	510	155	0	15	1.666666667
162	476	MARO_048	Moramanga	11/29/14	Pteropus rufus	M	A	1.164383562	540	159	0	15	1.6
163	477	MARO_049	Moramanga	11/29/14	Pteropus rufus	F	A	2.164383562	675	171	0	NA	NA
164	478	MARO_005	Moramanga	11/4/13	Pteropus rufus	M	J	0.095890411	118	87	0	NA	NA
165	479	MARO_050	Moramanga	11/29/14	Pteropus rufus	F	J	0.164383562	115	93.6	0	NA	NA
166	480	MARO_051	Moramanga	11/29/14	Pteropus rufus	M	J	0.164383562	180	110.3	0	NA	NA
167	481	MARO_052	Moramanga	11/30/14	Pteropus rufus	M	A	2.167123288	460	155	0	9	1
168	482	MARO_053	Moramanga	11/30/14	Pteropus rufus	F	A	2.167123288	660	173	0	NA	NA
169	483	MARO_054	Moramanga	11/30/14	Pteropus rufus	F	A	NA	530	166	0	NA	NA
170	484	MARO_055	Moramanga	11/30/14	Pteropus rufus	M	J	0.167123288	160	108.5	0	NA	NA
171	485	MARO_056	Moramanga	11/30/14	Pteropus rufus	F	A	NA	440	162	0	NA	NA
172	486	MARO_057	Moramanga	11/30/14	Pteropus rufus	F	J	0.167123288	160	99.7	0	NA	NA
173	487	MARO_058	Moramanga	12/1/14	Pteropus rufus	F	A	1.169863014	440	159	0	NA	NA
174	488	MARO_059	Moramanga	12/2/14	Pteropus rufus	F	A	1.17260274	515	161	0	NA	NA
175	489	MARO_006	Moramanga	11/6/13	Pteropus rufus	M	A	NA	740	155	0	NA	NA
176	490	MARO_060	Moramanga	12/2/14	Pteropus rufus	F	A	NA	570	165	0	NA	NA
177	491	MARO_061	Moramanga	12/2/14	Pteropus rufus	F	J	0.17260274	180	104.2	0	NA	NA
178	492	MARO_062	Moramanga	12/2/14	Pteropus rufus	F	J	0.17260274	565	168	0	NA	NA
179	493	MARO_063	Moramanga	12/3/14	Pteropus rufus	F	A	NA	625	169	0	NA	NA
180	494	MARO_064	Moramanga	12/3/14	Pteropus rufus	M	J	0.175342466	195	118.2	0	NA	NA
181	495	MARO_065	Moramanga	3/9/15	Pteropus rufus	M	A	2.438356164	740	167	0	NA	NA
182	496	MARO_066	Moramanga	3/11/15	Pteropus rufus	M	A	0.443835616	680	162	0	NA	NA
183	497	MARO_067	Moramanga	3/11/15	Pteropus rufus	M	A	1.443835616	780	171	0	NA	NA
184	498	MARO_068	Moramanga	3/11/15	Pteropus rufus	M	A	1.443835616	750	168	0	NA	NA
185	499	MARO_069	Moramanga	3/11/15	Pteropus rufus	M	A	1.443835616	730	165	0	NA	NA
186	500	MARO_007	Moramanga	11/7/13	Pteropus rufus	F	A	NA	510	165	0	NA	NA
187	501	MARO_070	Moramanga	3/13/15	Pteropus rufus	M	J	0.449315068	400	143	0	NA	NA
188	502	MARO_071	Moramanga	3/14/15	Pteropus rufus	F	A	1.452054795	620	174	0	NA	NA
189	503	MARO_072	Moramanga	3/14/15	Pteropus rufus	M	A	NA	750	180	0	NA	NA
190	504	MARO_073	Moramanga	3/14/15	Pteropus rufus	M	A	NA	760	170	0	NA	NA
191	505	MARO_074	Moramanga	3/14/15	Pteropus rufus	F	J	0.452054795	370	144	0	NA	NA
192	506	MARO_075	Moramanga	3/15/15	Pteropus rufus	M	A	1.454794521	700	172	0	NA	NA
193	507	MARO_076	Moramanga	3/16/15	Pteropus rufus	F	J	0.457534247	490	159	0	NA	NA
194	508	MARO_077	Moramanga	5/15/15	Pteropus rufus	F	J	0.621917808	400	142.1	0	NA	NA
195	509	MARO_078	Moramanga	5/16/15	Pteropus rufus	M	J	0.624657534	450	147	0	NA	NA
196	510	MARO_079	Moramanga	5/17/15	Pteropus rufus	M	J	0.62739726	510	153.6	0	NA	NA
197	511	MARO_008	Moramanga	11/7/13	Pteropus rufus	M	J	0.104109589	150	98	0	NA	NA
198	512	MARO_080	Moramanga	5/17/15	Pteropus rufus	M	J	0.62739726	520	151	0	NA	NA
199	513	MARO_081	Moramanga	5/18/15	Pteropus rufus	F	J	0.630136986	440	150	0	NA	NA
200	514	MARO_082	Moramanga	5/19/15	Pteropus rufus	M	A	NA	455	145	0	NA	NA
201	515	MARO_009	Moramanga	11/7/13	Pteropus rufus	M	A	NA	700	170	0	NA	NA
202	745	AMBK_004	Moramanga	11/15/13	Pteropus rufus	M	J	0.04109589	125	85.4	0	NA	NA
203	746	AMBK_115	Moramanga	1/20/16	Pteropus rufus	F	J	0.2219178	150	134.9	0	NA	NA
