# Supplementary material for: Babesial infection in the Madagascan flying fox, Pteropus rufus É. Geoffroy, 1803
Source: Parasit Vectors. 2019 Jan 23;12:51. doi: 10.1186/s13071-019-3300-7 (PMC6343336; doi:10.1186/s13071-019-3300-7)
Supplement: Supplementary file 2 — Table S2. Raw measurement data from 150 randomly sampled trophozoites observed from blood smears of sample IDs: AMBK_046 and AMBK_047. (CSV 2 kb) [file 13071_2019_3300_MOESM2_ESM.csv]

Additional file 2: Table S2			Description: Raw measurement data from 150 randomly sampled trophozoites observed from blood smears of sample IDs: AMBK_046 and AMBK_047
SampleID	Trophozoite_diameter_um
AMBK_046	1.99
AMBK_046	1.29
AMBK_046	1.31
AMBK_046	1.9
AMBK_046	1.39
AMBK_046	2.1
AMBK_046	1.58
AMBK_046	0.93
AMBK_046	1.99
AMBK_046	1.83
AMBK_046	1.84
AMBK_046	2.02
AMBK_046	1.22
AMBK_046	1.4
AMBK_046	1.42
AMBK_046	1.79
AMBK_046	1.82
AMBK_046	2.02
AMBK_046	1.94
AMBK_046	2.98
AMBK_046	2.45
AMBK_046	2.35
AMBK_046	2.41
AMBK_046	1.8
AMBK_046	1.81
AMBK_046	1.45
AMBK_046	2.19
AMBK_046	1.29
AMBK_046	1.47
AMBK_046	1.6
AMBK_046	2.38
AMBK_046	1.59
AMBK_046	1.91
AMBK_046	2.12
AMBK_046	2.68
AMBK_046	1.95
AMBK_047	2.37
AMBK_047	1.99
AMBK_047	1.91
AMBK_047	1.94
AMBK_047	1.82
AMBK_047	2.15
AMBK_047	1.69
AMBK_047	1.58
AMBK_047	1.82
AMBK_047	1.77
AMBK_047	2.48
AMBK_047	2.23
AMBK_047	2.25
AMBK_047	1.54
AMBK_047	1.12
AMBK_047	1.23
AMBK_047	2.31
AMBK_047	1.25
AMBK_047	1.5
AMBK_047	1.45
AMBK_047	1.41
AMBK_047	1.09
AMBK_047	1.76
AMBK_047	1.85
AMBK_047	2.5
AMBK_047	1.28
AMBK_047	2.48
AMBK_047	1.85
AMBK_047	2.61
AMBK_047	1.75
AMBK_047	1.83
AMBK_047	1.48
AMBK_047	1.29
AMBK_047	1.2
AMBK_047	2.25
AMBK_047	2.34
AMBK_047	1.43
AMBK_047	1.67
AMBK_047	1.57
AMBK_047	1.74
AMBK_047	2.12
AMBK_047	2.03
AMBK_047	2.17
AMBK_047	2.08
AMBK_047	2.26
AMBK_047	1.41
AMBK_047	2.61
AMBK_047	2.47
AMBK_047	1.79
AMBK_047	1.49
AMBK_047	1.63
AMBK_047	1.57
AMBK_047	1.81
AMBK_047	2.24
AMBK_047	1.56
AMBK_047	1.56
AMBK_047	2.69
AMBK_047	1.65
AMBK_047	2.75
AMBK_047	1.57
AMBK_047	1.85
AMBK_047	2.51
AMBK_047	1.79
AMBK_047	1.94
AMBK_047	2.16
AMBK_047	1.28
AMBK_047	1.63
AMBK_047	2.6
AMBK_047	1.74
AMBK_047	2.09
AMBK_047	2.09
AMBK_047	1.42
AMBK_047	2.45
AMBK_047	2.09
AMBK_047	2.06
AMBK_047	1.77
AMBK_047	1.33
AMBK_047	2.33
AMBK_047	2.14
AMBK_047	1.83
AMBK_047	2
AMBK_047	1.72
AMBK_047	1.96
AMBK_047	2.12
AMBK_047	1.95
AMBK_047	1.87
AMBK_047	1.44
AMBK_047	2.71
AMBK_047	1.33
AMBK_047	2.29
AMBK_047	1.28
AMBK_047	2.03
AMBK_047	1.57
AMBK_047	1.73
AMBK_047	1.7
AMBK_047	1.85
AMBK_047	1.77
AMBK_047	1.9
AMBK_047	1.67
AMBK_047	2.86
AMBK_047	1.71
AMBK_047	2.13
AMBK_047	1.61
AMBK_047	1.95
AMBK_047	2.05
AMBK_047	1.86
AMBK_047	1.86
AMBK_047	2.09
AMBK_047	2.01
AMBK_047	1.59
AMBK_047	2.74
AMBK_047	1.96
AMBK_047	1.33
AMBK_047	1.16
