# Supplementary material for: Babesial infection in the Madagascan flying fox, Pteropus rufus É. Geoffroy, 1803
Source: Parasit Vectors. 2019 Jan 23;12:51. doi: 10.1186/s13071-019-3300-7 (PMC6343336; doi:10.1186/s13071-019-3300-7)
Supplement: Supplementary file 4 — Table S8. Raw white blood cell (WBC) counts for 15 randomly sampled microscope fields across a subset of babesiae-positive and negative bats. Note that only 9 microscope fields are reported for sample ID MARO_052, as all other fields viewed in the initial 50 were disregarded because no leukocytes were identified (Additional file 3: Text S3). (CSV 10 kb) [file 13071_2019_3300_MOESM4_ESM.csv]

Additional file 4: Table S8			Description: Raw white blood cell (WBC) counts for 15 randomly sampled microscope fields across a subset of babesiae-positive and negative bats. Note that only 9 microscope fields are reported for sample ID MARO_052, as all other fields viewed in the initial 50 were disregarded because no leukocytes were identified (Additional file 3: Text S3).
	sampleID	mag	layer	field	total_white	PCR_Pos_Babesia
1	AMBK_039	400	monolayer	1	3	0
2	AMBK_039	400	monolayer	2	3	0
3	AMBK_039	400	monolayer	3	2	0
4	AMBK_039	400	monolayer	4	3	0
5	AMBK_039	400	monolayer	5	1	0
6	AMBK_039	400	monolayer	6	4	0
7	AMBK_039	400	monolayer	7	3	0
8	AMBK_039	400	monolayer	8	4	0
9	AMBK_039	400	monolayer	9	2	0
10	AMBK_039	400	monolayer	10	1	0
11	AMBK_039	400	monolayer	11	1	0
12	AMBK_039	400	monolayer	12	4	0
13	AMBK_039	400	monolayer	13	6	0
14	AMBK_039	400	monolayer	14	2	0
15	AMBK_039	400	monolayer	15	1	0
16	AMBK_042	400	monolayer	1	1	0
17	AMBK_042	400	monolayer	2	2	0
18	AMBK_042	400	monolayer	3	2	0
19	AMBK_042	400	monolayer	4	1	0
20	AMBK_042	400	monolayer	5	1	0
21	AMBK_042	400	monolayer	6	1	0
22	AMBK_042	400	monolayer	7	1	0
23	AMBK_042	400	monolayer	8	1	0
24	AMBK_042	400	monolayer	9	2	0
25	AMBK_042	400	monolayer	10	1	0
26	AMBK_042	400	monolayer	11	1	0
27	AMBK_042	400	monolayer	12	1	0
28	AMBK_042	400	monolayer	13	5	0
29	AMBK_042	400	monolayer	14	1	0
30	AMBK_042	400	monolayer	15	2	0
31	AMBK_046	400	monolayer	1	2	1
32	AMBK_046	400	monolayer	2	3	1
33	AMBK_046	400	monolayer	3	2	1
34	AMBK_046	400	monolayer	4	1	1
35	AMBK_046	400	monolayer	5	4	1
36	AMBK_046	400	monolayer	6	4	1
37	AMBK_046	400	monolayer	7	2	1
38	AMBK_046	400	monolayer	8	5	1
39	AMBK_046	400	monolayer	9	2	1
40	AMBK_046	400	monolayer	10	4	1
41	AMBK_046	400	monolayer	11	1	1
42	AMBK_046	400	monolayer	12	2	1
43	AMBK_046	400	monolayer	13	3	1
44	AMBK_046	400	monolayer	14	3	1
45	AMBK_046	400	monolayer	15	3	1
46	AMBK_047	400	monolayer	1	3	1
47	AMBK_047	400	monolayer	2	2	1
48	AMBK_047	400	monolayer	3	2	1
49	AMBK_047	400	monolayer	4	2	1
50	AMBK_047	400	monolayer	5	4	1
51	AMBK_047	400	monolayer	6	1	1
52	AMBK_047	400	monolayer	7	2	1
53	AMBK_047	400	monolayer	8	2	1
54	AMBK_047	400	monolayer	9	5	1
55	AMBK_047	400	monolayer	10	2	1
56	AMBK_047	400	monolayer	11	4	1
57	AMBK_047	400	monolayer	12	3	1
58	AMBK_047	400	monolayer	13	2	1
59	AMBK_047	400	monolayer	14	3	1
60	AMBK_047	400	monolayer	15	6	1
61	AMBK_061	400	monolayer	1	3	0
62	AMBK_061	400	monolayer	2	2	0
63	AMBK_061	400	monolayer	3	1	0
64	AMBK_061	400	monolayer	4	2	0
65	AMBK_061	400	monolayer	5	1	0
66	AMBK_061	400	monolayer	6	1	0
67	AMBK_061	400	monolayer	7	2	0
68	AMBK_061	400	monolayer	8	1	0
69	AMBK_061	400	monolayer	9	3	0
70	AMBK_061	400	monolayer	10	2	0
71	AMBK_061	400	monolayer	11	2	0
72	AMBK_061	400	monolayer	12	2	0
73	AMBK_061	400	monolayer	13	1	0
74	AMBK_061	400	monolayer	14	3	0
75	AMBK_061	400	monolayer	15	1	0
76	AMBK_062	400	monolayer	1	1	1
77	AMBK_062	400	monolayer	2	5	1
78	AMBK_062	400	monolayer	3	3	1
79	AMBK_062	400	monolayer	4	4	1
80	AMBK_062	400	monolayer	5	4	1
81	AMBK_062	400	monolayer	6	4	1
82	AMBK_062	400	monolayer	7	2	1
83	AMBK_062	400	monolayer	8	2	1
84	AMBK_062	400	monolayer	9	1	1
85	AMBK_062	400	monolayer	10	3	1
86	AMBK_062	400	monolayer	11	5	1
87	AMBK_062	400	monolayer	12	3	1
88	AMBK_062	400	monolayer	13	5	1
89	AMBK_062	400	monolayer	14	2	1
90	AMBK_062	400	monolayer	15	2	1
91	AMBK_083	400	monolayer	1	1	1
92	AMBK_083	400	monolayer	2	5	1
93	AMBK_083	400	monolayer	3	4	1
94	AMBK_083	400	monolayer	4	1	1
95	AMBK_083	400	monolayer	5	1	1
96	AMBK_083	400	monolayer	6	1	1
97	AMBK_083	400	monolayer	7	1	1
98	AMBK_083	400	monolayer	8	1	1
99	AMBK_083	400	monolayer	9	1	1
100	AMBK_083	400	monolayer	10	1	1
101	AMBK_083	400	monolayer	11	1	1
102	AMBK_083	400	monolayer	12	1	1
103	AMBK_083	400	monolayer	13	2	1
104	AMBK_083	400	monolayer	14	1	1
105	AMBK_083	400	monolayer	15	1	1
106	AMBK_084	400	monolayer	1	1	0
107	AMBK_084	400	monolayer	2	2	0
108	AMBK_084	400	monolayer	3	1	0
109	AMBK_084	400	monolayer	4	1	0
110	AMBK_084	400	monolayer	5	2	0
111	AMBK_084	400	monolayer	6	2	0
112	AMBK_084	400	monolayer	7	1	0
113	AMBK_084	400	monolayer	8	1	0
114	AMBK_084	400	monolayer	9	1	0
115	AMBK_084	400	monolayer	10	3	0
116	AMBK_084	400	monolayer	11	1	0
117	AMBK_084	400	monolayer	12	3	0
118	AMBK_084	400	monolayer	13	2	0
119	AMBK_084	400	monolayer	14	2	0
120	AMBK_084	400	monolayer	15	2	0
121	AMBK_086	400	monolayer	1	2	0
122	AMBK_086	400	monolayer	2	1	0
123	AMBK_086	400	monolayer	3	2	0
124	AMBK_086	400	monolayer	4	2	0
125	AMBK_086	400	monolayer	5	1	0
126	AMBK_086	400	monolayer	6	1	0
127	AMBK_086	400	monolayer	7	2	0
128	AMBK_086	400	monolayer	8	1	0
129	AMBK_086	400	monolayer	9	1	0
130	AMBK_086	400	monolayer	10	1	0
131	AMBK_086	400	monolayer	11	1	0
132	AMBK_086	400	monolayer	12	5	0
133	AMBK_086	400	monolayer	13	1	0
134	AMBK_086	400	monolayer	14	2	0
135	AMBK_086	400	monolayer	15	1	0
136	AMBK_089	400	monolayer	1	1	1
137	AMBK_089	400	monolayer	2	1	1
138	AMBK_089	400	monolayer	3	1	1
139	AMBK_089	400	monolayer	4	1	1
140	AMBK_089	400	monolayer	5	1	1
141	AMBK_089	400	monolayer	6	2	1
142	AMBK_089	400	monolayer	7	3	1
143	AMBK_089	400	monolayer	8	4	1
144	AMBK_089	400	monolayer	9	1	1
145	AMBK_089	400	monolayer	10	2	1
146	AMBK_089	400	monolayer	11	3	1
147	AMBK_089	400	monolayer	12	1	1
148	AMBK_089	400	monolayer	13	2	1
149	AMBK_089	400	monolayer	14	3	1
150	AMBK_089	400	monolayer	15	2	1
151	AMBK_090	400	monolayer	1	2	1
152	AMBK_090	400	monolayer	2	2	1
153	AMBK_090	400	monolayer	3	1	1
154	AMBK_090	400	monolayer	4	1	1
155	AMBK_090	400	monolayer	5	1	1
156	AMBK_090	400	monolayer	6	1	1
157	AMBK_090	400	monolayer	7	1	1
158	AMBK_090	400	monolayer	8	2	1
159	AMBK_090	400	monolayer	9	1	1
160	AMBK_090	400	monolayer	10	1	1
161	AMBK_090	400	monolayer	11	5	1
162	AMBK_090	400	monolayer	12	2	1
163	AMBK_090	400	monolayer	13	2	1
164	AMBK_090	400	monolayer	14	2	1
165	AMBK_090	400	monolayer	15	2	1
166	AMBK_106	400	monolayer	1	3	0
167	AMBK_106	400	monolayer	2	1	0
168	AMBK_106	400	monolayer	3	2	0
169	AMBK_106	400	monolayer	4	1	0
170	AMBK_106	400	monolayer	5	2	0
171	AMBK_106	400	monolayer	6	2	0
172	AMBK_106	400	monolayer	7	1	0
173	AMBK_106	400	monolayer	8	1	0
174	AMBK_106	400	monolayer	9	1	0
175	AMBK_106	400	monolayer	10	2	0
176	AMBK_106	400	monolayer	11	2	0
177	AMBK_106	400	monolayer	12	1	0
178	AMBK_106	400	monolayer	13	2	0
179	AMBK_106	400	monolayer	14	1	0
180	AMBK_106	400	monolayer	15	2	0
181	MAKR_007	400	monolayer	1	1	0
182	MAKR_007	400	monolayer	2	1	0
183	MAKR_007	400	monolayer	3	2	0
184	MAKR_007	400	monolayer	4	2	0
185	MAKR_007	400	monolayer	5	1	0
186	MAKR_007	400	monolayer	6	1	0
187	MAKR_007	400	monolayer	7	1	0
188	MAKR_007	400	monolayer	8	1	0
189	MAKR_007	400	monolayer	9	1	0
190	MAKR_007	400	monolayer	10	1	0
191	MAKR_007	400	monolayer	11	1	0
192	MAKR_007	400	monolayer	12	2	0
193	MAKR_007	400	monolayer	13	3	0
194	MAKR_007	400	monolayer	14	4	0
195	MAKR_007	400	monolayer	15	1	0
196	MAKR_009	400	monolayer	1	2	0
197	MAKR_009	400	monolayer	2	2	0
198	MAKR_009	400	monolayer	3	1	0
199	MAKR_009	400	monolayer	4	1	0
200	MAKR_009	400	monolayer	5	1	0
201	MAKR_009	400	monolayer	6	2	0
202	MAKR_009	400	monolayer	7	2	0
203	MAKR_009	400	monolayer	8	2	0
204	MAKR_009	400	monolayer	9	1	0
205	MAKR_009	400	monolayer	10	3	0
206	MAKR_009	400	monolayer	11	1	0
207	MAKR_009	400	monolayer	12	1	0
208	MAKR_009	400	monolayer	13	3	0
209	MAKR_009	400	monolayer	14	2	0
210	MAKR_009	400	monolayer	15	5	0
211	MAKR_010	400	monolayer	1	4	0
212	MAKR_010	400	monolayer	2	1	0
213	MAKR_010	400	monolayer	3	3	0
214	MAKR_010	400	monolayer	4	1	0
215	MAKR_010	400	monolayer	5	2	0
216	MAKR_010	400	monolayer	6	2	0
217	MAKR_010	400	monolayer	7	1	0
218	MAKR_010	400	monolayer	8	3	0
219	MAKR_010	400	monolayer	9	1	0
220	MAKR_010	400	monolayer	10	1	0
221	MAKR_010	400	monolayer	11	3	0
222	MAKR_010	400	monolayer	12	1	0
223	MAKR_010	400	monolayer	13	1	0
224	MAKR_010	400	monolayer	14	2	0
225	MAKR_010	400	monolayer	15	2	0
226	MAKR_011	400	monolayer	1	1	1
227	MAKR_011	400	monolayer	2	1	1
228	MAKR_011	400	monolayer	3	1	1
229	MAKR_011	400	monolayer	4	2	1
230	MAKR_011	400	monolayer	5	1	1
231	MAKR_011	400	monolayer	6	1	1
232	MAKR_011	400	monolayer	7	1	1
233	MAKR_011	400	monolayer	8	1	1
234	MAKR_011	400	monolayer	9	1	1
235	MAKR_011	400	monolayer	10	1	1
236	MAKR_011	400	monolayer	11	2	1
237	MAKR_011	400	monolayer	12	2	1
238	MAKR_011	400	monolayer	13	2	1
239	MAKR_011	400	monolayer	14	1	1
240	MAKR_011	400	monolayer	15	1	1
241	MAKR_012	400	monolayer	1	1	0
242	MAKR_012	400	monolayer	2	1	0
243	MAKR_012	400	monolayer	3	1	0
244	MAKR_012	400	monolayer	4	1	0
245	MAKR_012	400	monolayer	5	1	0
246	MAKR_012	400	monolayer	6	3	0
247	MAKR_012	400	monolayer	7	2	0
248	MAKR_012	400	monolayer	8	1	0
249	MAKR_012	400	monolayer	9	1	0
250	MAKR_012	400	monolayer	10	2	0
251	MAKR_012	400	monolayer	11	1	0
252	MAKR_012	400	monolayer	12	1	0
253	MAKR_012	400	monolayer	13	1	0
254	MAKR_012	400	monolayer	14	1	0
255	MAKR_012	400	monolayer	15	1	0
256	MAKR_013	400	monolayer	1	1	0
257	MAKR_013	400	monolayer	2	1	0
258	MAKR_013	400	monolayer	3	1	0
259	MAKR_013	400	monolayer	4	1	0
260	MAKR_013	400	monolayer	5	2	0
261	MAKR_013	400	monolayer	6	2	0
262	MAKR_013	400	monolayer	7	1	0
263	MAKR_013	400	monolayer	8	1	0
264	MAKR_013	400	monolayer	9	1	0
265	MAKR_013	400	monolayer	10	1	0
266	MAKR_013	400	monolayer	11	1	0
267	MAKR_013	400	monolayer	12	1	0
268	MAKR_013	400	monolayer	13	1	0
269	MAKR_013	400	monolayer	14	1	0
270	MAKR_013	400	monolayer	15	1	0
271	MARO_047	400	monolayer	1	2	0
272	MARO_047	400	monolayer	2	2	0
273	MARO_047	400	monolayer	3	1	0
274	MARO_047	400	monolayer	4	1	0
275	MARO_047	400	monolayer	5	2	0
276	MARO_047	400	monolayer	6	4	0
277	MARO_047	400	monolayer	7	2	0
278	MARO_047	400	monolayer	8	1	0
279	MARO_047	400	monolayer	9	2	0
280	MARO_047	400	monolayer	10	1	0
281	MARO_047	400	monolayer	11	1	0
282	MARO_047	400	monolayer	12	1	0
283	MARO_047	400	monolayer	13	1	0
284	MARO_047	400	monolayer	14	1	0
285	MARO_047	400	monolayer	15	3	0
286	MARO_048	400	monolayer	1	2	0
287	MARO_048	400	monolayer	2	2	0
288	MARO_048	400	monolayer	3	2	0
289	MARO_048	400	monolayer	4	1	0
290	MARO_048	400	monolayer	5	1	0
291	MARO_048	400	monolayer	6	1	0
292	MARO_048	400	monolayer	7	1	0
293	MARO_048	400	monolayer	8	2	0
294	MARO_048	400	monolayer	9	1	0
295	MARO_048	400	monolayer	10	1	0
296	MARO_048	400	monolayer	11	1	0
297	MARO_048	400	monolayer	12	2	0
298	MARO_048	400	monolayer	13	1	0
299	MARO_048	400	monolayer	14	4	0
300	MARO_048	400	monolayer	15	2	0
301	MARO_052	400	monolayer	1	1	0
302	MARO_052	400	monolayer	2	1	0
303	MARO_052	400	monolayer	3	1	0
304	MARO_052	400	monolayer	4	1	0
305	MARO_052	400	monolayer	5	1	0
306	MARO_052	400	monolayer	6	1	0
307	MARO_052	400	monolayer	7	1	0
308	MARO_052	400	monolayer	8	1	0
309	MARO_052	400	monolayer	9	1	0
